# Supplementary material for: Microwave-Assisted Valorization of Tomato Pomace for Pectin Recovery: Improving Yields and Environmental Footprint
Source: Foods. 2025 Apr 26;14(9):1516. doi: 10.3390/foods14091516 (PMC12071326; doi:10.3390/foods14091516)
Supplement: Supplementary file 1 [file foods-14-01516-s001.zip]

Archive with 3 entries (3 files):
- Figure S1.pdf
- Table S1 -novo.pdf
- Table S2 -novo.pdf
